# Supplementary material for: New Insights on Saporin Resistance to Chemical Derivatization with Heterobifunctional Reagents
Source: Biomedicines. 2023 Apr 19;11(4):1214. doi: 10.3390/biomedicines11041214 (PMC10135674; doi:10.3390/biomedicines11041214)
Supplement: Supplementary file 1 [file biomedicines-11-01214-s001.zip]

Archive with 1 entries (1 files):
- biomedicines-2330980-supplementary.pdf
